# Supplementary material for: Intra- and Interexaminer Measurement Variability Analysis of an Orthodontic Gauge Device to Determine Incisor Occlusal Surface Angles in the Horse
Source: Vet Sci. 2022 Sep 7;9(9):481. doi: 10.3390/vetsci9090481 (PMC9506125; doi:10.3390/vetsci9090481)
Supplement: Supplementary file 1 [file vetsci-09-00481-s001.zip]

Archive with 10 entries (10 files):
- Figure S1.pdf
- Figure S2.pdf
- Table S1.pdf
- Table S2.pdf
- Table S3.xlsx
- Table S4.xlsx
- Table S5.xlsx
- Table S6.xlsx
- Video S1.mp4
- Video S2.mp4
