# Supplementary material for: Intra- and Interexaminer Measurement Variability Analysis of an Orthodontic Gauge Device to Determine Incisor Occlusal Surface Angles in the Horse
Source: Vet Sci. 2022 Sep 7;9(9):481. doi: 10.3390/vetsci9090481 (PMC9506125; doi:10.3390/vetsci9090481)
Supplement: Supplementary file 1 [file vetsci-09-00481-s001.zip › Table S3.xlsx]

## Sheet: Sheet1
SA data
Examiner	Head	SA right (α)	SA left (α)
1	1	2	2
1	1	2	2
1	1	3	2
1	1	2	2
1	1	3	2
1	1	2	2
1	1	2	3
1	1	3	3
1	1	2	2
1	1	2	3
1	1	2	2
1	1	3	3
1	1	3	3
1	1	3	3
1	1	3	3
1	2	11	11
1	2	11	11
1	2	11	10
1	2	11	11
1	2	11	10
1	2	11	11
1	2	11	12
1	2	12	11
1	2	11	11
1	2	11	10
1	2	11	11
1	2	10	10
1	2	11	11
1	2	10	11
1	2	11	11
1	2	11	11
1	3	5	6
1	3	6	6
1	3	5	6
1	3	6	6
1	3	6	5
1	3	6	6
1	3	5	6
1	3	6	6
1	3	6	6
1	3	5	8
1	3	6	6
1	3	6	6
1	3	6	6
1	3	6	6
1	3	6	7
1	4	8	9
1	4	9	8
1	4	9	8
1	4	10	9
1	4	9	9
1	4	8	9
1	4	8	9
1	4	9	9
1	4	9	9
1	4	9	9
1	4	9	9
1	4	9	9
1	4	8	8
1	4	8	9
1	4	9	9
1	4	8	9
1	5	15	16
1	5	15	15
1	5	15	15
1	5	15	16
1	5	15	15
1	5	14	16
1	5	15	15
1	5	15	15
1	5	15	16
1	5	14	16
1	5	15	15
1	5	15	16
1	5	16	16
1	5	14	16
1	5	14	16
1	6	18	18
1	6	17	17
1	6	18	17
1	6	19	18
1	6	18	16
1	6	18	18
1	6	18	18
1	6	19	17
1	6	18	18
1	6	18	18
1	6	16	18
1	6	15	15
1	6	18	18
1	6	18	18
1	6	17	18
1	6	18	18
2	1	3	3
2	1	4	4
2	1	3	3
2	1	3	3
2	1	3	3
2	1	3	3
2	1	3	3
2	1	3	3
2	1	3	2
2	1	3	3
2	1	3	3
2	1	3	3
2	1	3	3
2	1	3	3
2	1	3	3
2	1	3	3
2	2	11	10
2	2	10	10
2	2	11	10
2	2	10	11
2	2	10	11
2	2	11	10
2	2	11	11
2	2	10	10
2	2	10	10
2	2	10	10
2	2	10	10
2	2	11	10
2	2	10	11
2	2	10	10
2	2	10	10
2	2	10	10
2	3	6	6
2	3	6	6
2	3	6	6
2	3	6	6
2	3	5	5
2	3	6	6
2	3	5	5
2	3	5	6
2	3	6	6
2	3	5	6
2	3	5	5
2	3	6	6
2	3	5	6
2	3	5	6
2	3	5	6
2	3	6	6
2	4	9	9
2	4	9	10
2	4	9	8
2	4	8	9
2	4	8	9
2	4	9	8
2	4	9	9
2	4	8	8
2	4	8	9
2	4	9	9
2	4	9	9
2	4	8	9
2	4	9	9
2	4	8	9
2	4	8	9
2	5	15	15
2	5	15	15
2	5	15	15
2	5	15	15
2	5	15	15
2	5	15	15
2	5	15	15
2	5	15	15
2	5	15	15
2	5	15	15
2	5	15	15
2	5	15	15
2	5	15	15
2	5	14	15
2	5	15	15
2	5	15	15
2	6	18	18
2	6	18	18
2	6	18	17
2	6	18	18
2	6	18	18
2	6	18	18
2	6	18	18
2	6	18	18
2	6	17	18
2	6	18	18
2	6	18	18
2	6	18	17
2	6	18	18
2	6	18	18
2	6	18	18
2	6	18	18
3	1	0	0
3	1	3	2
3	1	2	2
3	1	2	2
3	1	3	2
3	1	1	2
3	1	2	2
3	1	3	2
3	1	2	0
3	1	3	2
3	1	2	1
3	1	2	2
3	1	3	2
3	1	1	3
3	1	2	2
3	1	3	2
3	2	12	10
3	2	11	11
3	2	10	10
3	2	11	11
3	2	11	10
3	2	11	10
3	2	11	10
3	2	11	9
3	2	11	10
3	2	10	10
3	2	10	10
3	2	11	10
3	2	11	10
3	2	11	11
3	2	11	10
3	2	10	10
3	3	6	6
3	3	6	6
3	3	5	5
3	3	5	5
3	3	5	5
3	3	6	5
3	3	6	5
3	3	6	5
3	3	5	5
3	3	6	5
3	3	6	6
3	3	5	6
3	3	5	6
3	3	5	6
3	3	5	6
3	3	5	6
3	4	9	9
3	4	7	9
3	4	9	8
3	4	9	9
3	4	8	9
3	4	8	7
3	4	9	7
3	4	8	8
3	4	8	8
3	4	8	8
3	4	8	8
3	4	8	8
3	4	9	8
3	4	9	8
3	4	8	8
3	4	8	8
3	5	16	14
3	5	15	15
3	5	15	15
3	5	15	16
3	5	15	15
3	5	15	15
3	5	15	15
3	5	14	15
3	5	15	15
3	5	15	15
3	5	15	15
3	5	15	15
3	5	16	15
3	5	15	15
3	5	15	15
3	5	15	15
3	6	19	16
3	6	15	17
3	6	17	16
3	6	18	18
3	6	18	17
3	6	17	17
3	6	18	16
3	6	17	16
3	6	18	16
3	6	17	17
3	6	18	17
3	6	18	17
3	6	18	17
3	6	19	17
3	6	19	17
3	6	18	17
4	1	3	3
4	1	4	2
4	1	2	2
4	1	3	3
4	1	6	2
4	1	3	3
4	1	4	3
4	1	3	3
4	1	3	2
4	1	3	2
4	1	3	2
4	1	3	2
4	1	2	3
4	1	3	3
4	1	3	2
4	1	3	2
4	2	10	10
4	2	10	10
4	2	10	10
4	2	12	14
4	2	11	11
4	2	10	10
4	2	11	11
4	2	10	11
4	2	12	11
4	2	11	11
4	2	12	11
4	2	11	11
4	2	10	11
4	2	11	11
4	2	11	11
4	2	11	11
4	3	6	5
4	3	6	5
4	3	5	6
4	3	7	5
4	3	6	6
4	3	5	6
4	3	6	6
4	3	6	6
4	3	6	6
4	3	6	6
4	3	6	6
4	3	6	6
4	3	6	6
4	3	6	6
4	3	9	7
4	3	6	6
4	4	9	9
4	4	9	9
4	4	8	8
4	4	9	9
4	4	9	9
4	4	9	9
4	4	9	9
4	4	8	9
4	4	9	8
4	4	9	8
4	4	8	8
4	4	10	9
4	4	9	7
4	4	9	9
4	4	9	9
4	4	10	9
4	5	15	15
4	5	15	15
4	5	15	15
4	5	15	15
4	5	15	15
4	5	15	15
4	5	15	15
4	5	15	15
4	5	15	15
4	5	15	15
4	5	15	15
4	5	15	15
4	5	15	15
4	5	15	15
4	5	15	15
4	5	15	15
4	6	17	17
4	6	19	18
4	6	16	18
4	6	17	16
4	6	19	18
4	6	19	17
4	6	18	17
4	6	18	18
4	6	17	17
4	6	17	18
4	6	17	18
4	6	18	17
4	6	18	17
4	6	17	18
4	6	17	17
4	6	17	18
5	1	3	3
5	1	3	4
5	1	4	3
5	1	3	3
5	1	2	3
5	1	4	2
5	1	3	4
5	1	3	3
5	1	3	2
5	1	3	2
5	1	4	2
5	1	2	3
5	1	4	2
5	1	3	2
5	1	2	3
5	1	2	2
5	2	11	11
5	2	11	9
5	2	11	10
5	2	11	10
5	2	11	10
5	2	11	9
5	2	11	10
5	2	11	9
5	2	11	8
5	2	10	9
5	2	11	10
5	2	16	12
5	2	11	10
5	2	10	10
5	2	11	10
5	2	11	10
5	3	5	5
5	3	6	5
5	3	5	6
5	3	6	6
5	3	6	5
5	3	7	6
5	3	6	5
5	3	6	6
5	3	6	6
5	3	6	5
5	3	6	5
5	3	5	6
5	3	6	5
5	3	6	5
5	3	6	5
5	3	5	5
5	4	10	8
5	4	8	7
5	4	9	8
5	4	9	8
5	4	9	8
5	4	8	9
5	4	8	9
5	4	8	8
5	4	9	8
5	4	9	8
5	4	7	8
5	4	8	9
5	4	8	7
5	4	9	8
5	4	8	8
5	4	9	8
5	5	15	15
5	5	16	15
5	5	15	15
5	5	15	16
5	5	15	15
5	5	15	16
5	5	15	15
5	5	15	15
5	5	16	15
5	5	16	14
5	5	15	15
5	5	15	15
5	5	15	15
5	5	16	14
5	5	16	15
5	5	15	15
5	6	18	17
5	6	18	17
5	6	18	17
5	6	18	17
5	6	18	16
5	6	18	18
5	6	19	18
5	6	18	16
5	6	18	17
5	6	18	17
5	6	19	17
5	6	18	18
5	6	18	17
5	6	18	17
5	6	18	16
5	6	18	16
