# Supplementary material for: Intra- and Interexaminer Measurement Variability Analysis of an Orthodontic Gauge Device to Determine Incisor Occlusal Surface Angles in the Horse
Source: Vet Sci. 2022 Sep 7;9(9):481. doi: 10.3390/vetsci9090481 (PMC9506125; doi:10.3390/vetsci9090481)
Supplement: Supplementary file 1 [file vetsci-09-00481-s001.zip › Table S4.xlsx]

## Sheet: Sheet1
TA data
Examiner	Head	TA (𝛼)	Direction*
1	1	0	0
1	1	0	0
1	1	1	3
1	1	0	0
1	1	1	3
1	1	2	3
1	1	1	3
1	1	1	3
1	1	1	3
1	1	0	0
1	1	1	3
1	1	1	3
1	1	1	3
1	1	1	3
1	1	1	3
1	2	2	3
1	2	3	3
1	2	3	3
1	2	2	3
1	2	2	3
1	2	2	3
1	2	3	3
1	2	4	3
1	2	2	3
1	2	2	3
1	2	3	3
1	2	2	3
1	2	2	3
1	2	2	3
1	2	3	3
1	2	4	3
1	3	4	3
1	3	3	3
1	3	2	3
1	3	3	3
1	3	4	3
1	3	4	3
1	3	3	3
1	3	3	3
1	3	3	3
1	3	2	3
1	3	4	3
1	3	4	3
1	3	4	3
1	3	4	3
1	3	3	3
1	4	4	3
1	4	5	3
1	4	4	3
1	4	4	3
1	4	5	3
1	4	4	3
1	4	4	3
1	4	4	3
1	4	4	3
1	4	4	3
1	4	4	3
1	4	4	3
1	4	7	3
1	4	3	3
1	4	4	3
1	4	4	3
1	5	4	3
1	5	4	3
1	5	3	3
1	5	2	3
1	5	2	3
1	5	2	3
1	5	5	3
1	5	4	3
1	5	3	3
1	5	4	3
1	5	3	3
1	5	4	3
1	5	4	3
1	5	4	3
1	5	2	3
1	6	6	3
1	6	5	3
1	6	5	3
1	6	5	3
1	6	5	3
1	6	6	3
1	6	4	3
1	6	7	3
1	6	6	3
1	6	6	3
1	6	5	3
1	6	4	3
1	6	6	3
1	6	7	3
1	6	6	3
1	6	7	3
2	1	-1	4
2	1	0	0
2	1	0	0
2	1	0	0
2	1	0	0
2	1	0	0
2	1	0	0
2	1	0	0
2	1	0	0
2	1	0	0
2	1	0	0
2	1	0	0
2	1	0	0
2	1	0	0
2	1	0	0
2	1	0	0
2	2	3	3
2	2	3	3
2	2	3	3
2	2	3	3
2	2	3	3
2	2	3	3
2	2	3	3
2	2	3	3
2	2	3	3
2	2	3	3
2	2	3	3
2	2	4	3
2	2	3	3
2	2	3	3
2	2	3	3
2	2	3	3
2	3	3	3
2	3	3	3
2	3	3	3
2	3	3	3
2	3	3	3
2	3	3	3
2	3	3	3
2	3	3	3
2	3	3	3
2	3	3	3
2	3	3	3
2	3	3	3
2	3	3	3
2	3	3	3
2	3	3	3
2	3	3	3
2	4	4	3
2	4	4	3
2	4	6	3
2	4	5	3
2	4	5	3
2	4	5	3
2	4	5	3
2	4	5	3
2	4	3	3
2	4	5	3
2	4	4	3
2	4	5	3
2	4	4	3
2	4	4	3
2	4	4	3
2	5	5	3
2	5	5	3
2	5	5	3
2	5	5	3
2	5	5	3
2	5	5	3
2	5	5	3
2	5	5	3
2	5	5	3
2	5	5	3
2	5	5	3
2	5	5	3
2	5	5	3
2	5	5	3
2	5	5	3
2	5	5	3
2	6	7	3
2	6	7	3
2	6	7	3
2	6	7	3
2	6	8	3
2	6	7	3
2	6	7	3
2	6	7	3
2	6	6	3
2	6	7	3
2	6	6	3
2	6	7	3
2	6	7	3
2	6	7	3
2	6	7	3
2	6	7	3
3	1	0	0
3	1	1	3
3	1	1	3
3	1	1	3
3	1	1	3
3	1	1	3
3	1	1	3
3	1	1	3
3	1	1	3
3	1	0	0
3	1	0	0
3	1	1	3
3	1	0	0
3	1	0	0
3	1	1	3
3	1	0	0
3	2	2	3
3	2	3	3
3	2	2	3
3	2	3	3
3	2	3	3
3	2	3	3
3	2	4	3
3	2	3	3
3	2	1	3
3	2	3	3
3	2	3	3
3	2	3	3
3	2	4	3
3	2	5	3
3	2	4	3
3	2	4	3
3	3	4	3
3	3	3	3
3	3	3	3
3	3	4	3
3	3	4	3
3	3	4	3
3	3	3	3
3	3	4	3
3	3	3	3
3	3	3	3
3	3	4	3
3	3	3	3
3	3	3	3
3	3	3	3
3	3	4	3
3	3	4	3
3	4	4	3
3	4	4	3
3	4	4	3
3	4	4	3
3	4	4	3
3	4	4	3
3	4	6	3
3	4	4	3
3	4	5	3
3	4	5	3
3	4	5	3
3	4	6	3
3	4	5	3
3	4	4	3
3	4	5	3
3	4	4	3
3	5	2	3
3	5	4	3
3	5	3	3
3	5	4	3
3	5	3	3
3	5	4	3
3	5	3	3
3	5	3	3
3	5	4	3
3	5	4	3
3	5	3	3
3	5	5	3
3	5	4	3
3	5	4	3
3	5	3	3
3	5	3	3
3	6	7	3
3	6	6	3
3	6	6	3
3	6	6	3
3	6	6	3
3	6	5	3
3	6	6	3
3	6	7	3
3	6	6	3
3	6	6	3
3	6	6	3
3	6	6	3
3	6	6	3
3	6	7	3
3	6	7	3
3	6	6	3
4	1	-3	4
4	1	-1	4
4	1	0	0
4	1	0	0
4	1	0	0
4	1	0	0
4	1	1	3
4	1	0	0
4	1	-1	4
4	1	2	3
4	1	0	0
4	1	0	0
4	1	0	0
4	1	0	0
4	1	0	0
4	1	1	3
4	2	2	3
4	2	2	3
4	2	2	3
4	2	0	0
4	2	2	3
4	2	0	0
4	2	2	3
4	2	0	0
4	2	3	3
4	2	1	3
4	2	2	3
4	2	2	3
4	2	2	3
4	2	0	0
4	2	1	3
4	2	1	3
4	3	4	3
4	3	5	3
4	3	2	3
4	3	3	3
4	3	5	3
4	3	3	3
4	3	3	3
4	3	5	3
4	3	3	3
4	3	2	3
4	3	2	3
4	3	4	3
4	3	3	3
4	3	5	3
4	3	5	3
4	3	2	3
4	4	4	3
4	4	3	3
4	4	5	3
4	4	3	3
4	4	3	3
4	4	2	3
4	4	5	3
4	4	4	3
4	4	3	3
4	4	5	3
4	4	3	3
4	4	5	3
4	4	3	3
4	4	3	3
4	4	2	3
4	4	5	3
4	5	2	3
4	5	3	3
4	5	3	3
4	5	2	3
4	5	3	3
4	5	3	3
4	5	3	3
4	5	3	3
4	5	3	3
4	5	3	3
4	5	3	3
4	5	3	3
4	5	3	3
4	5	3	3
4	5	3	3
4	5	3	3
4	6	5	3
4	6	6	3
4	6	6	3
4	6	5	3
4	6	6	3
4	6	7	3
4	6	5	3
4	6	5	3
4	6	5	3
4	6	5	3
4	6	5	3
4	6	4	3
4	6	5	3
4	6	5	3
4	6	4	3
4	6	4	3
5	1	1	3
5	1	3	3
5	1	0	0
5	1	0	0
5	1	-1	4
5	1	0	0
5	1	0	0
5	1	0	0
5	1	0	0
5	1	0	0
5	1	0	0
5	1	1	3
5	1	0	0
5	1	0	0
5	1	0	0
5	1	0	0
5	2	3	3
5	2	3	3
5	2	3	3
5	2	4	3
5	2	3	3
5	2	4	3
5	2	3	3
5	2	2	3
5	2	4	3
5	2	2	3
5	2	3	3
5	2	4	3
5	2	3	3
5	2	4	3
5	2	3	3
5	2	2	3
5	3	3	3
5	3	3	3
5	3	3	3
5	3	3	3
5	3	4	3
5	3	4	3
5	3	4	3
5	3	4	3
5	3	4	3
5	3	3	3
5	3	4	3
5	3	3	3
5	3	4	3
5	3	4	3
5	3	4	3
5	3	3	3
5	4	5	3
5	4	4	3
5	4	4	3
5	4	4	3
5	4	3	3
5	4	4	3
5	4	4	3
5	4	5	3
5	4	4	3
5	4	4	3
5	4	3	3
5	4	3	3
5	4	4	3
5	4	5	3
5	4	5	3
5	4	5	3
5	5	3	3
5	5	4	3
5	5	3	3
5	5	3	3
5	5	4	3
5	5	3	3
5	5	3	3
5	5	3	3
5	5	5	3
5	5	5	3
5	5	3	3
5	5	4	3
5	5	4	3
5	5	4	3
5	5	4	3
5	5	4	3
5	6	6	3
5	6	5	3
5	6	5	3
5	6	6	3
5	6	7	3
5	6	6	3
5	6	3	3
5	6	7	3
5	6	6	3
5	6	6	3
5	6	7	3
5	6	6	3
5	6	7	3
5	6	8	3
5	6	8	3
5	6	6	3
