# Supplementary material for: Intra- and Interexaminer Measurement Variability Analysis of an Orthodontic Gauge Device to Determine Incisor Occlusal Surface Angles in the Horse
Source: Vet Sci. 2022 Sep 7;9(9):481. doi: 10.3390/vetsci9090481 (PMC9506125; doi:10.3390/vetsci9090481)
Supplement: Supplementary file 1 [file vetsci-09-00481-s001.zip › Table S5.xlsx]

## Sheet: Sheet1
SA and TA data spread
	Examiner 1
Head
	SA span (r/l)	MIN (r/l)	MAX (r/l)	Median	Mean IQR	TA span	MIN	MAX	Median	IQR
1	1/1	2/2	3/3	2	1	2	0	2	1	0.5
2	2/2	10/10	12/12	11	0.125	2	2	4	2	1
3	1/3	5/5	6/8	6	0.25	2	2	4	3	1
4	2/1	8/8	10/9	9	0.5	4	3	7	4	0
5	2/1	14/15	16/16	15	0.75	3	2	5	4	1.5
6	4/3	15/15	19/18	18	0.625	3	4	7	6	1
	Examiner 2
Head
	SA span (r/l)	MIN (r/l)	MAX (r/l)	Median	Mean IQR	TA span	MIN	MAX	Median	IQR
1	1/2	3/2	4/4	3	0	1	-1	0	0	0
2	1/1	10/10	11/11	10	0.625	1	3	4	3	0
3	1/1	5/5	6/6	6	0.5	0	3	3	3	0
4	1/2	8/8	9/10	9	0.25	3	3	6	5	1
5	1/0	14/15	15/15	15	0	0	5	5	5	0
6	1/1	17/17	18/18	18	0	2	6	8	7	0
	Examiner 3
Head
	SA span (r/l)	MIN (r/l)	MAX (r/l)	Median	Mean IQR	TA span	MIN	MAX	Median	IQR
1	3/3	0/0	3/3	2	0.5	1	0	1	1	1
2	2/2	10/9	12/11	10	0	4	1	5	3	1
3	1/1	5/5	6/6	5	1	1	3	4	3.5	1
4	2/2	7/7	9/9	8	0.625	2	4	6	4	1
5	2/2	14/14	16/16	15	0	3	2	5	3.5	1
6	4/2	15/16	19/18	17	0	2	5	7	6	0.25
	Examiner 4
Head
	SA span (r/l)	MIN (r/l)	MAX (r/l)	Median	Mean IQR	TA span	MIN	MAX	Median	IQR
1	4/1	2/2	6/3	3	0.5	5	-3	2	0	0
2	2/4	10/10	12/14	11	0	3	0	3	2	1.25
3	4/2	5/5	9/7	6	0	3	2	5	3	2.25
4	2/2	8/7	10/9	9	0	3	2	5	3	2
5	0/0	15/15	15/15	15	0	1	2	3	3	0
6	3/2	16/16	19/18	17	1	3	4	7	5	0.25
	Examiner 5
Head
	SA span (r/l)	MIN (r/l)	MAX (r/l)	Median	Mean IQR	TA span	MIN	MAX	Median	IQR
1	2/2	2/2	4/4	3	0.125	4	-1	3	0	0
2	6/4	10/8	16/12	10	0	2	2	4	3	1
3	2/1	5/5	7/6	6	0.5	1	3	4	4	1
4	3/2	7/7	10/9	8	0.5	2	3	5	4	1
5	1/2	15/14	16/16	15	0.5	2	3	5	4	1
6	1/2	18/16	19/18	18	0	5	3	8	6	1
