# Supplementary material for: Intra- and Interexaminer Measurement Variability Analysis of an Orthodontic Gauge Device to Determine Incisor Occlusal Surface Angles in the Horse
Source: Vet Sci. 2022 Sep 7;9(9):481. doi: 10.3390/vetsci9090481 (PMC9506125; doi:10.3390/vetsci9090481)
Supplement: Supplementary file 1 [file vetsci-09-00481-s001.zip › Table S6.xlsx]

## Sheet: Sheet1
Measuring duration data
Block	Passage	Examiner	Measuring time (s)
1	2	1	87
1	3	1	74
1	4	1	56
1	1	2	159
1	2	2	141
1	3	2	106
1	4	2	84
1	2	3	167
1	3	3	125
1	4	3	104
1	1	4	266
1	2	4	225
1	3	4	159
1	4	4	95
1	1	5	227
1	2	5	128
1	3	5	156
1	4	5	115
2	1	1	91
2	2	1	101
2	1	2	107
2	2	2	67
2	3	2	59
2	4	2	74
2	1	3	89
2	2	3	100
2	1	4	92
2	2	4	74
2	3	4	53
2	1	5	111
2	2	5	98
2	3	5	79
3	1	1	37
3	2	1	92
3	3	1	64
3	4	1	30
3	2	2	92
3	3	2	76
3	4	2	74
3	1	3	90
3	2	3	80
3	3	3	74
3	4	3	73
3	2	4	59
3	3	4	75
3	4	4	77
3	2	5	85
3	3	5	87
3	4	5	108
4	1	1	96
4	2	1	30
4	3	1	40
4	4	1	66
4	1	2	67
4	4	3	87
4	1	4	92
4	2	4	62
4	3	4	78
4	4	4	57
4	1	5	95
4	2	5	77
4	3	5	78
4	4	5	78
